# Supplementary material for: Analysis of Phosphate Transporters in Peritoneal Cells and Tissues and Their Transport Kinetics In Vitro
Source: Int J Mol Sci. 2026 Apr 21;27(8):3683. doi: 10.3390/ijms27083683 (PMC13115869; doi:10.3390/ijms27083683)
Supplement: Supplementary file 1 [file ijms-27-03683-s001.zip]

Archive with 1 entries (1 files):
- ijms-4215455-supplementary.pdf
